# Supplementary material for: Comprehensive Catalog of Variants Potentially Associated with Hidradenitis Suppurativa, Including Newly Identified Variants from a Cohort of 100 Patients
Source: Int J Mol Sci. 2024 Sep 26;25(19):10374. doi: 10.3390/ijms251910374 (PMC11476843; doi:10.3390/ijms251910374)
Supplement: Supplementary file 1 [file ijms-25-10374-s001.zip]

Archive with 4 entries (4 files):
- ijms-3168829 Data S1 Complete catolog of variants in a .VCF file left-normalized.vcf
- ijms-3168929 Supplementary Fig & Tables.pdf
- ijms-3168929 Supplementary Table S1.xlsx
- ijms-3168929-supplementary Table S4.xlsx
