# Supplementary material for: Comprehensive Catalog of Variants Potentially Associated with Hidradenitis Suppurativa, Including Newly Identified Variants from a Cohort of 100 Patients
Source: Int J Mol Sci. 2024 Sep 26;25(19):10374. doi: 10.3390/ijms251910374 (PMC11476843; doi:10.3390/ijms251910374)
Supplement: Supplementary file 1 [file ijms-25-10374-s001.zip › ijms-3168829 Data S1 Complete catolog of variants in a .VCF file left-normalized.vcf]

##fileformat=VCFv4.2
##ALT=<ID=NON_REF,Description="Represents any possible alternative allele not already represented at this location by REF and ALT">
##INFO=<ID=PID,Type=String,Number=.,Description="PID=Info">
##contig=<ID=chr1,length=248956422,assembly=hs38me_all_chr.fasta>
##contig=<ID=chr2,length=242193529,assembly=hs38me_all_chr.fasta>
##contig=<ID=chr3,length=198295559,assembly=hs38me_all_chr.fasta>
##contig=<ID=chr4,length=190214555,assembly=hs38me_all_chr.fasta>
##contig=<ID=chr5,length=181538259,assembly=hs38me_all_chr.fasta>
##contig=<ID=chr6,length=170805979,assembly=hs38me_all_chr.fasta>
##contig=<ID=chr7,length=159345973,assembly=hs38me_all_chr.fasta>
##contig=<ID=chr8,length=145138636,assembly=hs38me_all_chr.fasta>
##contig=<ID=chr9,length=138394717,assembly=hs38me_all_chr.fasta>
##contig=<ID=chr10,length=133797422,assembly=hs38me_all_chr.fasta>
##contig=<ID=chr11,length=135086622,assembly=hs38me_all_chr.fasta>
##contig=<ID=chr12,length=133275309,assembly=hs38me_all_chr.fasta>
##contig=<ID=chr13,length=114364328,assembly=hs38me_all_chr.fasta>
##contig=<ID=chr14,length=107043718,assembly=hs38me_all_chr.fasta>
##contig=<ID=chr15,length=101991189,assembly=hs38me_all_chr.fasta>
##contig=<ID=chr16,length=90338345,assembly=hs38me_all_chr.fasta>
##contig=<ID=chr17,length=83257441,assembly=hs38me_all_chr.fasta>
##contig=<ID=chr18,length=80373285,assembly=hs38me_all_chr.fasta>
##contig=<ID=chr19,length=58617616,assembly=hs38me_all_chr.fasta>
##contig=<ID=chr20,length=64444167,assembly=hs38me_all_chr.fasta>
##contig=<ID=chr21,length=46709983,assembly=hs38me_all_chr.fasta>
##contig=<ID=chr22,length=50818468,assembly=hs38me_all_chr.fasta>
##contig=<ID=chrX,length=156040895,assembly=hs38me_all_chr.fasta>
##contig=<ID=chrY,length=57227415,assembly=hs38me_all_chr.fasta>
##contig=<ID=chrM,length=16569,assembly=hs38me_all_chr.fasta>
#CHROM	POS	ID	REF	ALT	QUAL	FILTER	INFO
chr1	150267780	rs996158631	A	T	.	PASS	PID=1#APH1A#ENST00000369109#c.294T>A#p.Asp98Glu#p.D98E#mis|spl#-
chr1	160343408	rs1266104510	AG	A	.	PASS	PID=7#NCSTN#ENST00000294785#c.17del(G)#p.Gly6ValfsTer22#p.G6Vfs*22#fs#+
chr1	160343431	.	CG	C	.	PASS	PID=8#NCSTN#ENST00000294785#c.38del(G)#p.Gly13GlufsTer15#p.G13Efs*15#fs#+
chr1	160349017	rs1243425689	CAG	C	.	PASS	PID=13#NCSTN#ENST00000294785#c.210_211del(AG)#p.Val72TyrfsTer16#p.V72Yfs*16#fs#+
chr1	160349080	.	AC	A	.	PASS	PID=16#NCSTN#ENST00000294785#c.278del(C) #p.Pro93LeufsTer15#p.P93Lfs*15#fs#+
chr1	160349576	.	AACCAGCCG	A	.	PASS	PID=17#NCSTN#ENST00000294785#c.344_351del(CCAGCCGA)#p.Thr115AsnfsTer20#p.T115Nfs*20#fs#+
chr1	160350113	.	TC	T	.	PASS	PID=20#NCSTN#ENST00000294785#c.447del(C) #p.Asn150IlefsTer52#p.N150Ifs*52#fs#+
chr1	160350117	.	ATTCCTATGGG	A	.	PASS	PID=21#NCSTN#ENST00000294785#c.450_459del(TTCCTATGGG)#p.Ser151GlnfsTer48#p.S151Qfs*48#fs#+
chr1	160350154	.	AC	A	.	PASS	PID=24#NCSTN#ENST00000294785#c.487del(C) #p.Gln163SerfsTer39#p.Q163Sfs*39#fs#+
chr1	160350249	.	AG	A	.	PASS	PID=27#NCSTN#ENST00000294785#c.582+1del(G)#p.Cys195_Pro245del(x6) | p.Cys195_Gly332del(x6-8)#NA#spl*#+
chr1	160351306	.	GCTGTCATCAGCA	G	.	PASS	PID=32#NCSTN#ENST00000294785#c.671_682del(TCATCAGCACTG)#p.Val224_Thr227del#p.V224_T227del#del#+
chr1	160351324	.	A	ACC	.	PASS	PID=33#NCSTN#ENST00000294785#c.686_687dup(CC)#p.Cys230ProfsTer32#p.C230Pfs*32#fs#+
chr1	160351712	.	CCT	C	.	PASS	PID=34#NCSTN#ENST00000294785#c.751_752del(CT)#p.Leu251ValfsTer2#p.L251Vfs*2#fs#+
chr1	160351754	.	T	TA	.	PASS	PID=35#NCSTN#ENST00000294785#c.793_794ins(A)#p.Thr265AsnfsTer8#p.T265Nfs*8#fs#+
chr1	160352104	.	A	AGT	.	PASS	PID=37#NCSTN#ENST00000294785#c.896_897dup(TG)#p.Ala300TrpfsTer20#p.A300Wfs*20#fs#+
chr1	160352187		TG	T	.	PASS	PID=39#NCSTN#ENST00000294785#c.978del(G)#p.Met326IlefsTer31#p.M326Ifs*31#fs#+
chr1	160352207		G	A	.	PASS	PID=40#NCSTN#ENST00000294785#c.996+1G>A#p.Glu333Gln367del(x9)#p.E333Q367del(x9)#spl*#+
chr1	160354259	.	C	CTGGCGTTGTTCTGTAG	.	PASS	PID=53#NCSTN#ENST00000294785#c.1325_1326ins(GTTGTTCTGTAGTGGC)#p.Asp443LeufsTer6#p.D443Lfs*6#fs#+
chr1	160354193		TC	T	.	PASS	PID=55#NCSTN#ENST00000294785#c.1381del(C)###fs#+
chr1	160355959	rs1553210984	G	A	.	PASS	PID=57#NCSTN#ENST00000294785#c.1551+1G>A#p.Ala486_Thr517del(x13)#p.A486_T517del(x13)#spl*#+
chr1	160356262	.	T	TA	.	PASS	PID=58#NCSTN#ENST00000294785#c.1555dup(A)#p.Thr519AsnfsTer10#p.T519Nfs*10#fs#+
chr1	160356711	rs1553211087	AG	A	.	PASS	PID=64#NCSTN#ENST00000294785#c.1752del(G)#p.Glu584AspfsTer44#p.E584Dfs*44#fs#+
chr1	160357045		ATG	A	.	PASS	PID=66#NCSTN#ENST00000294785#c.1800_1801del(TG)#p.Tyr600Ter#p.Y600*#fs#+
chr1	160357157	.	GAGTC	G	.	PASS	PID=68#NCSTN#ENST00000294785#c.1915_1918del(CAGT)#p.Gln639GlyfsTer31#p.Q639Gfs*31#fs#+
chr1	160358785	rs141849450	GCA	G	.	PASS	PID=70#NCSTN#ENST00000294785#c.*517_*518del(CA)###utr#+
chr14	73186897	rs1174374799	C	CT	.	PASS	PID=71#PSEN1#ENST00000324501#c.532dup(T)#p.Ser178PhefsTer10#p.S178Ffs*10#fs#+
chr14	73192817	rs1595035030	TC	T	.	PASS	PID=72#PSEN1#ENST00000324501#c.725del(C) #p.Pro242LeufsTer11#p.P242Lfs*11#fs#+
chr14	73217163		C	CGA	.	PASS	PID=76#PSEN1#ENST00000324501#c.1167_1168ins(GA)#p.Ser390GlufsTer20#p.S390Efs*20#fs#+
chr19	35745972		GTGCCGGAAGTACTA	G	.	PASS	PID=82#PSENEN#ENST00000587708#c.43_56del(TGCCGGAAGTACTA)#p.Cys15ProfsTer101#p.C15Pfs*101#fs#+
chr19	35746417	rs1555738837 	A	AG	.	PASS	PID=85#PSENEN#ENST00000587708#c.66_67ins(G) / c.66dup#p.Phe23ValfsTer98#p.F23Vfs*98#fs#+
chr19	35746417	rs1555738837 	AG	A	.	PASS	PID=86#PSENEN#ENST00000587708#c.66del(G)#p.Phe23LeufsTer46#p.F23Lfs*46#fs#+
chr19	35746437	.	C	CT	.	PASS	PID=87#PSENEN#ENST00000587708#c.84_85ins(T)#p.Leu29SerfsTer92#p.L29Sfs*92#fs#+
chr19	35746755	.	AC	A	.	PASS	PID=93#PSENEN#ENST00000587708#c.216del(C) #p.Ser73ProfsTer72#p.S73Pfs*72#fs#+
chr19	35746765	.	T	TCACC	.	PASS	PID=94#PSENEN#ENST00000587708#c.228_229ins(CACC)#p.Ile77HisfsTer45#p.I77Hfs*45#fs#+
chr19	35746770	.	A	ACACC	.	PASS	PID=95#PSENEN#ENST00000587708#[c.229_230ins(CACC)]#p.Ile77ThrfsTer45#p.I77Tfs*45#fs#+
chr19	35746811	.	CT	C	.	PASS	PID=96#PSENEN#ENST00000587708#c.271del(T)#p.Tyr91ThrfsTer54#p.Y91Tfs*54#fs#+
chr19	35746818	rs1555738943	TC	T	.	PASS	PID=97#PSENEN#ENST00000587708#c.279del(C) #p.Phe94SerfsTer51#p.F94Sfs*51#fs#+
chr19	35746829	.	AC	A	.	PASS	PID=98#PSENEN#ENST00000587708#c.292del(C) #p.Leu98TrpfsTer47#p.L98Wfs*47#fs#+
chr12	54645236	rs538180888	C	CT	.	PASS	PID=101#DCD#ENST00000293371#c.225dupA#p.Ala76SerfsTer21#p.A76Sfs*21#fs#-
chr1	234608829		GGCGGCCGCGGTTCCGGACACCGCGGCTAAGGAGGCGGCAGC	G	.	PASS	PID=113#IRF2BP2#ENST00000366609#c.625_665del#p.Ala209GlnfsTer31#p.A209Qfs*31#fs#-
chr16	50729867	rs2066847	G	GC	.	PASS	PID=145#NOD2#ENST00000647318#c.2936dup(C)#p.Leu980ProfsTer2#p.L980Pfs*2#fs#+
chr15	76995149	rs55909412 	G	GCTGC	.	PASS	PID=159#PSTPIP1#ENST00000558012#c.-421CCTG[6] [5 to 6 rep]###µsat#+
chr15	76995149	rs55909412 	G	GCTGCCTGCCTGC	.	PASS	PID=160#PSTPIP1#ENST00000558012#c.-421CCTG[8] [5 to 8 rep]###µsat#+
chr9	112890266		G	GC	.	PASS	PID=175#SLC46A2#ENST00000374228#c.412dup(G)#p.Ala139GlyfsTer39#p.A139Gfs*39#fs#-
chr15	63277702	rs77834210	A	G	.	PASS	PID=2#APH1B#ENST00000261879#c.79A>G#p.Thr27Ala#p.T27A#mis#+
chr15	63279258		C	G	.	PASS	PID=3#APH1B#ENST00000261879#c.211C>G#p.Leu71Val#p.L71V#mis#+
chr15	63302375	rs139355584	A	G	.	PASS	PID=4#APH1B#ENST00000261879#c.509A>G#p.His170Arg#p.H170R#mis#+
chr15	63302415	rs745918508	GA	G	.	PASS	PID=5#APH1B#ENST00000261879#c.554del(A)#p.Lys185SerfsTer10#p.K185Sfs*10#fs#+
chr15	63305770	rs142676640	C	T	.	PASS	PID=6#APH1B#ENST00000261879#c.763C>T#p.Arg255Cys#p.R255C#mis#+
chr1	160343443		G	GG	.	PASS	PID=9#NCSTN#ENST00000294785#c.47dup(G)#p.Leu17SerfsTer30#p.L17Sfs*30#fs#+
chr1	160344733		G	A	.	PASS	PID=10#NCSTN#ENST00000294785#c.97G>A#p.Gly33Arg#p.G33R#mis|spl#+
chr1	160344767		T	A	.	PASS	PID=11#NCSTN#ENST00000294785#c.131T>A#p.Leu44Ter#p.L44*#non#+
chr1	160344818		G	T	.	PASS	PID=12#NCSTN#ENST00000294785#c.182G>T#p.Gly61Val#p.G61V#mis#+
chr1	160349031	rs12045198	G	A	.	PASS	PID=14#NCSTN#ENST00000294785#c.223G>A#p.Val75Ile#p.V75I#mis#+
chr1	160349039	rs35603924	G	C	.	PASS	PID=15#NCSTN#ENST00000294785#c.231G>C#p.Glu77Asp#p.E77D#mis#+
chr1	160349583	rs387906896	C	T	.	PASS	PID=18#NCSTN#ENST00000294785#c.349C>T#p.Arg117Ter#p.R117*#non#+
chr1	160349799	rs2274184	A	G	.	PASS	PID=19#NCSTN#ENST00000294785#c.436+129A>G###int#+
chr1	160350145		C	A	.	PASS	PID=22#NCSTN#ENST00000294785#c.477C>A#p.Cys159Ter#p.C159*#non#+
chr1	160350149		GA	G	.	PASS	PID=23#NCSTN #ENST00000294785#c.482del(A)#p.Ile162TyrfsTer40#p.I162Yfs*40#fs#+
chr1	160350165		C	A	.	PASS	PID=25#NCSTN#ENST00000294785#c.497C>A#p.Ser166Ter#p.S166*#non#+
chr1	160350221	rs201293070	G	A	.	PASS	PID=26#NCSTN#ENST00000294785#c.553G>A#p.Asp185Asn#p.D185N#mis#+
chr1	160350251	rs1373027391	G	A	.	PASS	PID=28#NCSTN#ENST00000294785#c.582+1G>A###spl#+
chr1	160351256		C	A	.	PASS	PID=29#NCSTN#ENST00000294785#c.617C>A#p.Ser206Ter#p.S206*#non#+
chr1	160351271		C	G	.	PASS	PID=30#NCSTN#ENST00000294785#c.632C>G#p.Pro211Arg#p.P211R#mis#+
chr1	160351286		A	C	.	PASS	PID=31#NCSTN#ENST00000294785#c.647A>C#p.Gln216Pro#p.Q216P#mis#+
chr1	160352097	rs758910156	A	G	.	PASS	PID=36#NCSTN#ENST00000294785#c.887A>G#p.Glu296Gly#p.E296G#mis#+
chr1	160352154	rs1553210405	C	T	.	PASS	PID=38#NCSTN#ENST00000294785#c.944C>T#p.Ala315Val#p.A315V#mis#+
chr1	160352213	rs202046846	G	A	.	PASS	PID=41#NCSTN#ENST00000294785#c.996+7G>A###int#+
chr1	160352992	rs1347055289	G	A	.	PASS	PID=42#NCSTN#ENST00000294785#c.1101+1G>A###spl#+
chr1	160353001	rs1048828525	A	G	.	PASS	PID=43#NCSTN#ENST00000294785#c.1101+10A>G###int#+
chr1	160353197		CAG	C	.	PASS	PID=44#NCSTN #ENST00000294785#c.1140_1141del(AG)#p.Asp381SerfsTer7#p.D381Sfs*7#fs#+
chr1	160354113	rs7528638	C	G	.	PASS	PID=45#NCSTN#ENST00000294785#c.1180-5C>G###int#+
chr1	160354167	rs147225198	C	T	.	PASS	PID=46#NCSTN#ENST00000294785#c.1229C>T#p.Ala410Val#p.A410V#mis#+
chr1	160354187	rs143039637	A	T	.	PASS	PID=47#NCSTN#ENST00000294785#c.1249A>T#p.Asn417Tyr#p.N417Y#mis#+
chr1	160354190		C	T	.	PASS	PID=48#NCSTN#ENST00000294785#c.1252C>T#p.Gln418Ter#p.Q418*#non#+
chr1	160354196		C	T	.	PASS	PID=49#NCSTN#ENST00000294785#c.1258C>T#p.Gln420Ter#p.Q420*#non#+
chr1	160354223	rs771414318	C	T	.	PASS	PID=50#NCSTN#ENST00000294785#c.1285C>T#p.Arg429Ter#p.R429*#non#+
chr1	160354232		C	T	.	PASS	PID=51#NCSTN#ENST00000294785#c.1294C>T#p.Arg432Ter#p.R432*#non#+
chr1	160354238	rs1085307081	C	T	.	PASS	PID=52#NCSTN#ENST00000294785#c.1300C>T#p.Arg434Ter#p.R434*#non#+
chr1	160354291		G	A	.	PASS	PID=54#NCSTN#ENST00000294785#c.1352+1G>A###spl#+
chr1	160355941		C	T	.	PASS	PID=56#NCSTN#ENST00000294785#c.1534C>T#p.Gln512Ter#p.Q512*#non#+
chr1	160356343		C	G	.	PASS	PID=59#NCSTN#ENST00000294785#c.1635C>G#p.Tyr545Ter#p.Y545*#non#+
chr1	160356655		T	G	.	PASS	PID=60#NCSTN#ENST00000294785#c.1695T>G#p.Tyr565Ter#p.Y565*#non#+
chr1	160356662		C	T	.	PASS	PID=61#NCSTN#ENST00000294785#c.1702C>T#p.Gln568Ter#p.Q568*#non#+
chr1	160356687		G	T	.	PASS	PID=62#NCSTN#ENST00000294785#c.1727G>T#p.Gly576Val#p.G576V#mis#+
chr1	160356707		C	T	.	PASS	PID=63#NCSTN#ENST00000294785#c.1747C>T#p.Arg583Ter#p.R583*#non#+
chr1	160356728		A	G	.	PASS	PID=65#NCSTN#ENST00000294785#c.1768A>G#p.Ser590Gly/p.Ser590AlafsTer3#p.S590G/p.S590Afs*3#mis|spl#+
chr1	160357122		C	T	.	PASS	PID=67#NCSTN#ENST00000294785#c.1876C>T#p.Arg626Ter#p.R626*#non#+
chr1	160357189		G	A	.	PASS	PID=69#NCSTN#ENST00000294785#c.1943G>A#p.Trp648Ter#p.W648*#non#+
chr14	73198145	rs165932	G	T	.	PASS	PID=73#PSEN1#ENST00000324501#c.868+16G>T###int#+
chr14	73206470	rs17125721	A	G	.	PASS	PID=74#PSEN1#ENST00000324501#c.953A>G#p.Glu318Gly#p.E318G#mis|spl#+
chr14	73211786		C	G	.	PASS	PID=75#PSEN1#ENST00000324501#c.973C>G#p.Gln325Glu#p.Q325E#mis#+
chr14	73217252	rs362382	T	C	.	PASS	PID=77#PSEN1#ENST00000324501#c.1248+8T>C###int#+
chr1	226882007	rs200636353	G	A	.	PASS	PID=78#PSEN2#ENST00000366783#c.100G>A#p.Gly34Ser#p.G34S#mis#+
chr1	226894073	rs143912759	C	A	.	PASS	PID=79#PSEN2#ENST00000366783#c.1139C>A#p.Thr380Lys#p.T380K#mis#+
chr19	35745943		C	T	.	PASS	PID=80#PSENEN#ENST00000587708#c.13C>T#p.Arg5Ter#p.R5*#non#+
chr19	35745965	rs1555738763	T	A	.	PASS	PID=81#PSENEN#ENST00000587708#c.35T>A#p.Leu12Ter#p.L12*#non#+
chr19	35746418	rs1555738836	G	C	.	PASS	PID=83#PSENEN#ENST00000587708#c.62-1G>C#p.Gly21_Tyr56del(x3)#p.G21_Y56del(x3)#spl*#+
chr19	35746418		G	T	.	PASS	PID=84#PSENEN#ENST00000587708#c.62-1G>T###spl#+
chr19	35746472		C	T	.	PASS	PID=88#PSENEN#ENST00000587708#c.115C>T#p.Arg39Ter#p.R39*#non#+
chr19	35746525	rs1970575677	T	C	.	PASS	PID=89#PSENEN#ENST00000587708#c.166+2T>C#p.Gly21_Tyr56del(x3)#p.G21_Y56del(x3)#spl*#+
chr19	35746706	rs1555738903	A	G	.	PASS	PID=90#PSENEN#ENST00000587708#c.167-2A>G###spl#+
chr19	35746709	rs751542345	T	G	.	PASS	PID=91#PSENEN#ENST00000587708#c.168T>G#p.Tyr56Ter#p.Y56*#non#+
chr19	35746735	rs1555738906	T	G	.	PASS	PID=92#PSENEN#ENST00000587708#c.194T>G#p.Leu65Arg#p.L65R#mis#+
chr19	35746845		T	A	.	PASS	PID=99#PSENEN#ENST00000587708#c.304T>A#p.Ter102ArgxtTer50#p.*102Rxt*50#elg#+
chr1	159076820	rs41264459	T	G	.	PASS	PID=100#AIM2#ENST00000368130#-208A>C####-
chr20	145459	rs142956939	A	T	.	PASS	PID=102#DEFB126#ENST00000382398#c.103A>T#p.Lys35Ter#p.K35*#non#+
chr10	121565644	rs56226109	G	A	.	PASS	PID=103#FGFR2#ENST00000358487#c.170C>T#p.Ser57Leu#p.S57L#mis#-
chr10	121551422		C	G	.	PASS	PID=104#FGFR2#ENST00000358487#c.492G>C#p.Lys164Asn#p.K164N#mis#-
chr13	20189548	rs104894408	C	G	.	PASS	PID=105#GJB2#ENST00000382848#c.34G>C#p.Gly12Arg#p.G12R#mis#-
chr13	20189546	rs80338939	AC	A	.	PASS	PID=106#GJB2#ENST00000382848#c.35del(G)#p.Gly12ValfsTer2#p.G12Vfs*2#fs#-
chr13	20189503	rs2274084	C	T	.	PASS	PID=107#GJB2#ENST00000382848#c.79G>A#p.Val27Ile#p.V27I#mis#-
chr13	20189463		G	A	.	PASS	PID=108#GJB2#ENST00000382848#c.119C>T#p.Ala40Val#p.A40V#mis#-
chr13	20189434	rs28931594	C	T	.	PASS	PID=109#GJB2#ENST00000382848#c.148G>A#p.Asp50Asn#p.D50N#mis#-
chr13	20189434	rs28931594	C	A	.	PASS	PID=110#GJB2#ENST00000382848#c.148G>T#p.Asp50Tyr#p.D50Y#mis#-
chr13	20189241	rs2274083	T	C	.	PASS	PID=111#GJB2#ENST00000382848#c.341A>G#p.Glu114Gly#p.E114G#mis#-
chr2	113132707	rs45507693	G	A	.	PASS	PID=112#IL1RN#ENST00000409930#c.370G>A#p.Ala124Thr#p.A124T#mis#+
chr1	26951628	rs1057519508 	G	T	.	PASS	PID=114#KDF1#ENST00000320567#c.753C>A#p.Phe251Leu#p.F251L#mis#-
chr1	26951621		G	A	.	PASS	PID=115#KDF1#ENST00000320567#c.760C>T#p.His254Tyr#p.H254Y#mis#-
chr13	73432270	rs17090189	A	G	.	PASS	PID=116#~KLF5#ENST00000377687#g.73432270A>G####+
chr13	73432270	rs17090189	A	G	.	PASS	PID=116#LINC00393#ENST00000443621#n.119-18634T>C###int#-
chr12	52488362	rs61293647	T	G	.	PASS	PID=117#KRT6A#ENST00000330722#c.1390A>C#p.Thr464Pro#p.T464P#mis#-
chr17	41624235	rs59151893	T	C	.	PASS	PID=118#KRT17#ENST00000311208#c.275A>G#p.Asn92Ser#p.N92S#mis#-
chr17	41624226	rs28928899	A	G	.	PASS	PID=119#KRT17#ENST00000311208#c.284T>C#p.Leu95Pro#p.L95P#mis#-
chr16	3254338	rs1959081392	C	T	.	PASS	PID=120#MEFV#ENST00000219596#c.730G>A#p.Glu244Lys#p.E244K#mis#-
chr16	3254626	rs3743930	C	G	.	PASS	PID=121#MEFV#ENST00000219596#c.442G>C#p.Glu148Gln#p.E148Q#mis#-
chr16	3249675	rs104895157	G	A	.	PASS	PID=122#MEFV#ENST00000219596#c.1016C>T#p.Ser339Phe#p.S339F#mis#-
chr16	3249586	rs11466023	G	A	.	PASS	PID=123#MEFV#ENST00000219596#c.1105C>T#p.Pro369Ser#p.P369S#mis#-
chr16	3249468	rs11466024	C	T	.	PASS	PID=124#MEFV#ENST00000219596#c.1223G>A#p.Arg408Gln#p.R408Q#mis#-
chr16	3243880	rs11466045	A	G	.	PASS	PID=125#MEFV#ENST00000219596#c.1772T>C#p.Ile591Thr#p.I591T#mis#-
chr16	3243447	rs28940580	C	T	.	PASS	PID=126#MEFV#ENST00000219596#c.2040G>[ACT]#p.Met680Ile#p.M680I#mis#-
chr16	3243407	rs61752717	T	C	.	PASS	PID=127#MEFV#ENST00000219596#c.2080A>G#p.Met694Val#p.M694V#mis#-
chr16	3243403	rs104895094	T	C	.	PASS	PID=128#MEFV#ENST00000219596#c.2084A>G#p.Lys695Arg#p.K695R#mis#-
chr16	3243310	rs28940579	A	G	.	PASS	PID=129#MEFV#ENST00000219596#c.2177T>C#p.Val726Ala#p.V726A#mis#-
chr1	146960267	rs1345358545	T	A	.	PASS	PID=130#NBPF12#ENST00000698835#c.124T>A#p.Cys42Ser#p.C42S#mis#+
chr22	15627718	rs776018604	G	T	.	PASS	PID=131#NF1P6#ENST00000426025#n.602-2C>A###spl#-
chr2	32251323	rs759551435	G	A	.	PASS	PID=132#NLRC4#ENST00000402280#c.541C>T#p.Arg181Ter#p.R181*#non#-
chr2	32235515	rs544969923	A	G	.	PASS	PID=133#NLRC4#ENST00000402280#c.2668T>C#p.Cys890Arg#p.C890R#mis#-
chr1	247425556	rs35829419	C	A	.	PASS	PID=134#NLRP3#ENST00000336119#c.2107C>A#p.Gln703Lys#p.Q703K#mis#+
chr16	50699832	rs34684955	G	A	.	PASS	PID=135#NOD2#ENST00000647318#c.337G>A#p.Ala113Thr#p.A113T#mis#+
chr16	50710966	rs5743272	A	G	.	PASS	PID=136#NOD2#ENST00000647318#c.974A>G#p.His325Arg#p.H325R#mis#+
chr16	50711532	rs576658764	C	T	.	PASS	PID=137#NOD2#ENST00000647318#c.1540C>T#p.Arg514Trp#p.R514W#mis#+
chr16	50712015	rs2066844	C	T	.	PASS	PID=138#NOD2#ENST00000647318#c.2023C>T#p.Arg675Trp#p.R675W#mis#+
chr16	50712034	rs35285618	G	A	.	PASS	PID=139#NOD2#ENST00000647318#c.2042G>A#p.Arg681His#p.R681H#mis#+
chr16	50712085	rs5743278	C	G	.	PASS	PID=140#NOD2#ENST00000647318#c.2093C>G#p.Ala698Gly#p.A698G#mis#+
chr16	50712280	rs5743279	G	A	.	PASS	PID=141#NOD2#ENST00000647318#c.2288G>A#p.Arg763Gln#p.R763Q#mis#+
chr16	50722629	rs2066845	G	C	.	PASS	PID=142#NOD2#ENST00000647318#c.2641G>C#p.Gly881Arg#p.G881R#mis|spl#+
chr16	50722660	rs104895452	C	A	.	PASS	PID=143#NOD2#ENST00000647318#c.2672C>A#p.Ala891Asp#p.A891D#mis#+
chr16	50725529	rs1337759230	C	G	.	PASS	PID=144#NOD2#ENST00000647318#c.2842C>G#p.Leu948Val#p.L948V#mis#+
chr9	136510652		C	A	.	PASS	PID=146#NOTCH1#ENST00000651671#c.2740+1G>T###spl#-
chr19	15197571	rs749829137	A	AG	.	PASS	PID=147#NOTCH3#ENST00000263388#c.125dup(C) #p.Cys43LeufsTer32#p.C43Lfs*32#fs#-
chr19	15192130	rs147373451	T	C	.	PASS	PID=148#NOTCH3#ENST00000263388#c.509A>G#p.His170Arg#p.H170R#mis#-
chr19	15186898	rs148046938	A	T	.	PASS	PID=149#NOTCH3#ENST00000263388#c.1931T>A#p.Val644Asp#p.V644D#mis#-
chr1	146189383	rs3872062	T	C	.	PASS	PID=150#NOTCH2NLA#ENST00000362074#c.-44-2A>G###spl#-
chrX	129562396	rs137853263	C	T	.	PASS	PID=151#OCRL#ENST00000371113#c.952C>T#p.Arg318Cys#p.R318C#mis#+
chrX	129569274	rs137853846	C	T	.	PASS	PID=152#OCRL#ENST00000371113#c.1477C>T#p.Arg493Trp#p.R493W#mis#+
chrX	129569364		G	A	.	PASS	PID=153#OCRL#ENST00000371113#c.1567G>A#p.Asp523Asn#p.D523N#mis#+
chr5	14673698	rs745829522 	T	C	.	PASS	PID=154#OTULIN#ENST00000284274#c.209T>C#p.Ile70Thr#p.I70T#mis#+
chr5	14681484	rs147790160	G	T	.	PASS	PID=155#OTULIN#ENST00000284274#c.345G>T#p.Gln115His#p.Q115H#mis#+
chr20	32216608	rs958172940	G	A	.	PASS	PID=156#POFUT1#ENST00000375749#c.430-1G>A###spl#+
chr20	32230974		G	A	.	PASS	PID=157#POFUT1#ENST00000375749#c.891G>A#p.Trp297Ter#p.W297*#non#+
chr3	119490567	rs747897279	C	T	.	PASS	PID=158#POGLUT1#ENST00000295588#c.814C>T#p.Arg272Ter#p.R272*#non#+
chr15	77032304	rs28939089	G	C	.	PASS	PID=161#PSTPIP1#ENST00000558012#c.748G>C#p.Glu250Gln#p.E250Q#mis#+
chr15	77032320	rs766895096	C	T	.	PASS	PID=162#PSTPIP1#ENST00000558012#c.764C>T#p.Thr255Met#p.T255M#mis#+
chr15	77032329	rs34240327	G	C	.	PASS	PID=163#PSTPIP1#ENST00000558012#c.773G>C#p.Gly258Ala#p.G258A#mis#+
chr15	77032387	rs990986006	G	T	.	PASS	PID=164#PSTPIP1#ENST00000558012#c.831G>T#p.Glu277Asp#p.E277D#mis#+
chr15	77032439	rs116895455	C	A	.	PASS	PID=165#PSTPIP1#ENST00000558012#c.838+45C>[AGT]###int#+
chr15	77035850	rs1192521928	A	G	.	PASS	PID=166#PSTPIP1#ENST00000558012#c.1034A>G#p.Tyr345Cys#p.Y345C#mis#+
chr15	77035928	rs34908107 	C	T	.	PASS	PID=167#PSTPIP1#ENST00000558012#c.1112C>T#p.Thr371Ile#p.T371I#mis|spl#+
chr15	77037018	rs766351379	G	A	.	PASS	PID=168#PSTPIP1#ENST00000558012#c.1120-27G>[AC]###int#+
chr15	77037069	rs145344175 	G	A	.	PASS	PID=169#PSTPIP1#ENST00000558012#c.1144G>A#p.Ala382Thr#p.A382T#mis#+
chr15	77037133	rs201572812 	G	A	.	PASS	PID=170#PSTPIP1#ENST00000558012#c.1208G>A#p.Gly403Glu#p.G403E#mis#+
chr15	77037138	rs201253322	C	T	.	PASS	PID=171#PSTPIP1#ENST00000558012#c.1213C>T#p.Arg405Cys#p.R405C#mis#+
chr15	77037146	rs200363654	C	A	.	PASS	PID=172#PSTPIP1#ENST00000558012#c.1221C>A#p.Phe407Leu#p.F407L#mis#+
chr6	32843975	rs114772012	C	T	.	PASS	PID=173#PSMB8#ENST00000374882#c.22G>A#p.Gly8Arg#p.G8R#mis#-
chr1	151831737	rs17582155	G	A	.	PASS	PID=174#RORC#ENST00000318247#c.28C>T#p.Arg10Ter#p.R10*#non#-
chr9	112889705	rs1841700210 	G	GCAGC	.	PASS	PID=176#SLC46A2#ENST00000374228#c.973_976dup(GCTG)#p.Ala326GlyfsTer133#p.A326Gfs*133#fs#-
chr17	71515958	rs10512572	G	A	.	PASS	PID=177#~SOX9#ENST00000245479#g.71515958G>A####+
chr11	68044207		C	T	.	PASS	PID=178#TCIRG1#ENST00000265686#c.883C>T#p.Gln295Ter#p.Q295*#non#+
chr4	10087915	rs41268387 	T	C	.	PASS	PID=179#WDR1#ENST00000499869#c.743A>G#p.His248Arg#p.H248R#mis#-
