# Supplementary material for: Comprehensive Catalog of Variants Potentially Associated with Hidradenitis Suppurativa, Including Newly Identified Variants from a Cohort of 100 Patients
Source: Int J Mol Sci. 2024 Sep 26;25(19):10374. doi: 10.3390/ijms251910374 (PMC11476843; doi:10.3390/ijms251910374)
Supplement: Supplementary file 1 [file ijms-25-10374-s001.zip › ijms-3168929-supplementary Table S4.xlsx]

## Sheet: Information
Supplementary Table S4. Information and statistics on the 100 HS patients from the HS1 and HS2 cohorts.
Cohort	ID	Sex	Age	BMI	Tobacco	FamilialCase	Family	IBD	Rheumatological	Hurley	Phototype
HS1	I001	M	32	23.7	Y	Y	-	N	N	I	3
HS1	I002	F	42	23.3	N	Y	-	N	N	I	6
HS1	I003	F	21	27.2	Y	N	-	N	N	I	3
HS1	I004	F	43	26.7	Y	N	-	N	N	I	3
HS1	I005	F	32	33.5	N	Y	-	N	N	I	6
HS1	I006	F	18	NA	N	Y	-	N	N	I	3
HS1	I007	F	33	23.4	Y	N	-	N	N	I	4
HS1	I008	M	37	34.9	Y	N	-	N	N	I	6
HS1	I009	M	55	30.9	Y	N	-	N	N	I	3
HS1	I010	F	46	21.5	Y	N	-	N	N	I	3
HS1	I011	F	21	24.8	Y	N	-	N	N	I	4
HS1	I012	F	47	24.6	N	N	-	N	N	I	4
HS1	I013	F	31	19.6	Y	N	-	N	Y	I	3
HS1	I014	F	34	28.6	Y	Y	F3 - Daughter 2	N	N	I	1
HS1	I015	F	39	25.4	Y	Y	-	N	N	II	3
HS1	I016	F	37	28.1	Y	N	-	N	N	II	3
HS1	I017	F	29	23.7	Y	N	-	N	N	II	3
HS1	I018	F	34	27	Y	Y	-	N	N	II	3
HS1	I019	F	28	23.7	N	Y	-	N	N	II	3
HS1	I020	F	54	37.9	N	Y	-	N	N	II	3
HS1	I021	F	37	34.1	N	N	-	N	N	II	5
HS1	I022	F	15	29.8	Y	N	-	N	N	II	3
HS1	I023	F	30	21.9	Y	Y	-	N	N	II	3
HS1	I024	F	30	26.6	N	N	-	N	N	II	3
HS1	I025	M	49	25.2	Y	Y	-	N	N	II	2
HS1	I026	F	46	20.5	Y	N	-	N	N	II	6
HS1	I027	F	37	28	Y	N	-	N	N	II	3
HS1	I028	F	35	22.7	N	N	-	N	N	II	2
HS1	I029	M	52	28.4	Y	N	-	N	N	II	3
HS1	I030	F	36	20.2	Y	N	-	N	N	II	3
HS1	I031	F	42	41.2	Y	N	-	N	N	II	3
HS1	I032	M	40	28.1	Y	N	-	N	N	II	4
HS1	I033	F	28	32.4	Y	Y	-	N	N	II	3
HS1	I034	F	30	34.1	Y	Y	-	N	N	II	3
HS1	I035	M	31	28.7	Y	N	-	N	N	II	3
HS1	I036	F	40	22.9	Y	N	-	N	N	II	3
HS1	I037	F	27	26	Y	N	-	N	N	II	3
HS1	I038	M	50	25.4	Y	Y	F1 - Father	N	N	II	3
HS1	I039	F	23	20	N	Y	F1 - Daughter 1	N	N	II	3
HS1	I040	M	25	28	N	N	-	N	N	II	6
HS1	I041	F	39	20.1	Y	N	-	N	N	II	2
HS1	I042	F	29	21.2	Y	Y	-	N	N	II	3
HS1	I043	F	46	29	Y	N	-	Y	N	II	2
HS1	I044	F	44	24.5	Y	Y	-	N	N	II	4
HS1	I045	F	31	19.5	Y	Y	-	N	N	II	3
HS1	I046	M	19	25.4	Y	Y	-	N	N	II	3
HS1	I047	M	23	23.6	N	N	-	N	N	II	2
HS1	I048	F	39	22.4	Y	Y	F2 - Sister 1	N	N	II	2
HS1	I049	F	43	33.25	Y	Y	F2 - Sister 2	N	N	II	2
HS1	I050	F	43	27.1	Y	Y	F3 - Daughter 1	N	N	II	1
HS1	I051	F	62	26.4		Y	F3 - Mother	N	N	II	1
HS1	I052	F	37	31.2	Y	N	-	N	N	III	3
HS1	I053	F	38	38	Y	N	-	N	N	III	3
HS1	I054	F	38	21.7	Y	N	-	N	N	III	3
HS1	I055	M	42	20.3	Y	N	-	N	N	III	5
HS1	I056	M	30	35.8	N	Y	-	N	N	III	4
HS1	I057	F	52	27.6	Y	N	-	N	N	III	3
HS1	I058	F	57	29	Y	N	-	N	N	III	3
HS1	I059	F	46	33.3	Y	N	-	N	N	III	3
HS1	I060	F	14	26	N	N	-	N	N	III	5
HS1	I061	M	43	24.2	Y	N	-	N	N	III	2
HS1	I062	F	33	24.5	Y	N	-	N	N	III	4
HS1	I063	F	47	24.8	Y	N	-	N	N	III	3
HS1	I064	F	43	35.4	Y	N	-	N	N	III	3
HS1	I065	F	56	31	Y	N	-	N	N	III	2
HS1	I066	M	27	24.3	Y	N	-	N	N	III	3
HS1	I067	F	28	25.5	Y	N	-	N	Y	III	6
HS1	I068	F	32	24.5	Y	N	-	N	N	III	2
HS1	I069	F	22	23.8	N	Y	F1 - Daughter 2	N	N	III	3
HS1	I070	F	26	32.9	Y	N	-	N	N	III	4
HS1	I071	F	15	29.7	N	Y	-	N	N	III	4
HS1	I072	M	22	26	Y	N	-	N	N	III	3
HS1	I073	M	31	18.2	Y	N	-	N	N	III	3
HS1	I074	M	21	24.8	N	Y	F4 - Brother 1	N	N	III	2
HS1	I075	M	20	25.4	Y	Y	F4 - Brother 2	N	N	III	2
HS2	I076	M	19	NA	N	NA	-	NA	NA	III	NA
HS2	I077	F	27	28.4	Y	NA	-	NA	NA	II	NA
HS2	I078	M	49	30.5	N	NA	-	NA	NA	III	NA
HS2	I079	M	26	19.9	Y	NA	-	NA	NA	III	NA
HS2	I080	M	30	21.7	Y	NA	-	NA	NA	II	NA
HS2	I081	M	49	27.8	NA	NA	-	NA	NA	I	NA
HS2	I082	F	17	24.9	N	NA	-	NA	NA	III	NA
HS2	I083	M	32	21	N	NA	-	NA	NA	III	NA
HS2	I084	M	46	22.8	Y	NA	-	NA	NA	II	NA
HS2	I085	F	24	23.8	N	NA	-	NA	NA	III	NA
HS2	I086	F	31	31	N	NA	-	NA	NA	III	NA
HS2	I087	F	48	34.6	Y	NA	-	NA	NA	III	NA
HS2	I088	F	18	19	NA	NA	-	NA	NA	III	NA
HS2	I089	M	19	37	NA	NA	-	NA	NA	II	NA
HS2	I090	M	16	26.3	N	NA	-	NA	NA	III	NA
HS2	I091	M	42	30.8	Y	NA	-	NA	NA	III	NA
HS2	I092	M	27	19.7	Y	NA	-	NA	NA	III	NA
HS2	I093	M	NA	NA	NA	NA	-	NA	NA	NA	NA
HS2	I094	F	30	30.5	NA	NA	-	NA	NA	III	NA
HS2	I095	M	29	23.7	Y	NA	-	NA	NA	NA	NA
HS2	I096	M	45	25.2	N	NA	-	NA	NA	II	NA
HS2	I097	M	16	25	N	NA	-	NA	NA	NA	NA
HS2	I098	M	55	30	NA	NA	-	NA	NA	III	NA
HS2	I099	F	16	30.8	N	NA	-	NA	NA	III	NA
HS2	I100	M	71	NA	N	NA	-	NA	NA	NA	NA

## Sheet: Statistics
		Sex	Age	BMI	Tobacco	FamilialCase	Family	IBD	Rheumatological	Hurley I-II-III	Phototype
Total_Male		36	30,9±13,7	26,4±4,6	16	4	-	0	1	4-12-16	NA
		0.36	-	-	0.533333	0.363636		0	0.0909091	12.5%-37.5%-50.0%
NA (Male)		0	1	3	6	25		25	25	4
Total_Female		64	36,8±10,4	26,9±5,1	49	24	-	1	1	11-30-23	NA
		0.64	-	-	0.765625	0.375		0.015625	0.015625	17.2%-46.9%-35.9%
NA (Female)		0	0	1	0	0		0	0	0
Total		100	34,7±11,9	26,7±4,9	65	28	-	1	2	15-42-39	NA
		1	-	-	0.691489	0.373333		0.0133333	0.0266667	15.6%-43.7%-40.6%
NA (Total)		0	1	4	6	25		25	25	4	25
